# Supplementary material for: Carbon NanoFiber-Integrated VN@CNS Multilevel Architectures for High-Performance Zinc-Ion Batteries
Source: Micromachines (Basel). 2025 Nov 10;16(11):1265. doi: 10.3390/mi16111265 (PMC12654288; doi:10.3390/mi16111265)
Supplement: Supplementary file 1 [file micromachines-16-01265-s001.zip]

Archive with 1 entries (1 files):
- micromachines-3937380-supplementary.pdf
